# Supplementary material for: Effects of Biomechanical Testing Using a Synthetic Ligament Fabricated from Polyhydroxyalkanoate Biopolyesters for Lateral Ulnar Collateral Ligament Reconstruction in Cadaver
Source: Polymers (Basel). 2026 Feb 19;18(4):514. doi: 10.3390/polym18040514 (PMC12944058; doi:10.3390/polym18040514)
Supplement: Supplementary file 1 [file polymers-18-00514-s001.zip]

Archive with 5 entries (5 files):
- S5.xls
- S1.mp4
- S2.mp4
- S3.mp4
- S4.mp4
