# Supplementary material for: Effects of Biomechanical Testing Using a Synthetic Ligament Fabricated from Polyhydroxyalkanoate Biopolyesters for Lateral Ulnar Collateral Ligament Reconstruction in Cadaver
Source: Polymers (Basel). 2026 Feb 19;18(4):514. doi: 10.3390/polym18040514 (PMC12944058; doi:10.3390/polym18040514)
Supplement: Supplementary file 1 [file polymers-18-00514-s001.zip › S5.xls]

## Sheet: Sheet4
																							failure loads
Control	CT01	Torque/ Nm	0	3.42	5.22	7.16	7.78	9.06	10.5	12.36	13.96	14.02	14.48	17.04	17.26	17.4	18.32	20.56	22.4	23.28	24.06	25	25.572	23.28	19.26
		Angle (°)	0	13.8439	27.7166	41.5605	55.4045	69.2484	83.0924	96.9363	110.788	124.635	138.482	152.33	166.177	180.024	193.871	207.718	221.565	235.412	249.259	263.106	277.166	291.013	304.924
		Shear stress /MPa	0	0.109815	0.167612	0.229905	0.249813	0.290913	0.337151	0.396875	0.448251	0.450177	0.464948	0.547148	0.554213	0.558708	0.588249	0.660174	0.719256	0.747513	0.772558	0.802741	0.821108	0.747513	0.618432
		Shear strain	0	0.681374	1.36416	2.04553	2.72691	3.40828	4.08965	4.77103	5.45281	6.13433	6.81586	7.49738	8.17891	8.86043	9.54196	10.2235	10.905	11.5865	12.2681	12.9496	13.6416	14.3231	15.0078
	CT02	Torque/ Nm	0	5.66	7.6	9.2	10.46	11.72	12.46	15.08	16.24	18.94	21.78	22.28	24.06	24.64	27.08	27.5	30.6	30.62	33.7	33.72	38.64	19.78	19.7
		Angle (°)	0	9.51592	19.0032	28.5096	38.0111	47.5127	57.0143	66.5159	76.0175	85.5191	95.0207	104.522	114.024	123.525	133.027	142.529	152.03	161.532	171.033	180.535	190.232	199.576	209.08
		Shear stress /MPa	0	0.15314	0.205629	0.24892	0.283011	0.317102	0.337124	0.408012	0.439398	0.51245	0.589291	0.602819	0.65098	0.666672	0.73269	0.744054	0.827929	0.82847	0.911804	0.912346	1.04546	0.535178	0.533013
		Shear strain	0	0.478467	0.955493	1.43348	1.91123	2.38897	2.86672	3.34447	3.82221	4.29996	4.77771	5.25545	5.7332	6.21095	6.68869	7.16644	7.64419	8.12193	8.59968	9.07743	9.56502	10.0348	10.5127
	CT03	Torque/ Nm	0	4.58	9.46	11.8	14.32	15.4	17.08	19.26	21.04	22.96	24.38	25.14	25.16	25.18	27.06	28.34	29.84	31.94	33.38	35.72	38.52	27.08	25.22
		Angle (°)	0	11.4435	22.8798	34.3209	45.7607	57.2006	68.6405	80.0804	91.5203	102.96	114.4	125.84	137.28	148.72	160.16	171.6	183.039	194.479	205.919	217.359	228.869	240.239	251.679
		Shear stress /MPa	0	0.123919	0.255955	0.319267	0.387449	0.41667	0.462125	0.521108	0.569269	0.621217	0.659638	0.680201	0.680742	0.681283	0.732149	0.766782	0.807366	0.864185	0.903146	0.966459	1.04222	0.73269	0.682365
		Shear strain	0	0.585661	1.17095	1.75649	2.34197	2.92745	3.51292	4.0984	4.68388	5.26936	5.85483	6.44031	7.02579	7.61126	8.19674	8.78222	9.3677	9.95317	10.5386	11.1241	11.7132	12.2951	12.8806
	CT04	Torque/ Nm	0	4.14	6.26	8.02	9.34	10.7	12.04	12.3	12.04	12.64	14.56	14.7	14.74	15.16	15.5	15.82	15.86	16.22	16.6	18.84	20.08	18.2	17.08
		Angle (°)	0	14.3312	28.6624	42.9936	57.3248	71.6561	85.9873	100.318	114.65	128.981	143.312	157.643	171.975	186.306	200.637	214.968	229.299	243.631	257.962	272.293	286.624	300.955	315.287
		Shear stress /MPa	0	0.121899	0.184321	0.236143	0.27501	0.315054	0.354509	0.362165	0.354509	0.372176	0.428709	0.432831	0.434009	0.446375	0.456387	0.465809	0.466986	0.477586	0.488775	0.55473	0.591241	0.535886	0.502909
		Shear strain	0	0.73965	1.4793	2.21895	2.9586	3.69825	4.4379	5.17755	5.9172	6.65685	7.3965	8.13615	8.8758	9.61545	10.3551	11.0947	11.8344	12.574	13.3137	14.0533	14.793	15.5326	16.2723
Damage	DM01	Torque/ Nm	0	3.94	5.08	6.96	8.1	8.36	8.66	9.36	9.76	9.86	10.28	10.54	10.78	11.36	11.78	11.86	12.34	12.64	12.96	13.1	13.38	10.54	7.48
		Angle (°)	0	12.558	25.116	37.674	50.232	62.79	75.3481	87.9061	100.464	113.022	125.58	138.138	150.696	163.254	175.812	188.37	200.928	213.486	226.044	238.602	251.16	263.718	276.276
		Shear stress /MPa	0	0.0906011	0.116816	0.160047	0.186261	0.19224	0.199138	0.215235	0.224433	0.226733	0.236391	0.242369	0.247888	0.261225	0.270883	0.272723	0.283761	0.290659	0.298018	0.301237	0.307676	0.242369	0.172004
		Shear strain	0	0.612709	1.22542	1.83813	2.45084	3.06355	3.67626	4.28897	4.90167	5.51438	6.12709	6.7398	7.35251	7.96522	8.57793	9.19064	9.80335	10.4161	11.0288	11.6415	12.2542	12.8669	13.4796
	DM02	Torque/ Nm	0	2.14	2.82	3.74	4.16	5.24	5.76	6.26	6.5	6.68	6.76	7.18	7.52	7.7	7.96	8.18	8.28	8.52	8.76	8.88	9	7.02	5.58
		Angle (°)	0	9.96048	19.921	29.8814	39.8419	49.8024	59.7629	69.7233	79.6838	89.6443	99.6048	109.565	119.526	129.486	139.447	149.407	159.368	169.328	179.289	189.249	199.21	209.17	219.131
		Shear stress /MPa	0	0.0317098	0.0417858	0.0554181	0.0616415	0.0776446	0.0853498	0.0927586	0.0963149	0.098982	0.100167	0.106391	0.111429	0.114096	0.117949	0.121209	0.12269	0.126247	0.129803	0.12269	0.133359	0.10402	0.0826826
		Shear strain	0	0.581526	1.16305	1.74458	2.3261	2.90763	3.48916	4.07068	4.65221	5.23373	5.81526	6.39678	6.97831	7.55984	8.14136	8.72289	9.30441	9.88594	10.4675	11.049	11.6305	12.212	12.7936
	DM03	Torque/ Nm	0	1.38	1.8	2.9	3.68	4.24	5	5.42	5.5	6.6	6.84	6.86	6.88	7.86	8.18	8.28	8.52	9.62	9.78	10.12	11.9	11.02	5.08
		Angle (°)	0	5.15924	10.3529	15.5236	20.7	25.8764	31.0529	36.2293	41.4057	46.5822	51.7586	56.935	62.1115	67.2879	72.4643	77.6408	82.8172	87.9936	93.1701	98.3465	103.523	108.699	113.876
		Shear stress /MPa	0	0.0235061	0.0306601	0.0493969	0.0626829	0.0722216	0.085167	0.0923211	0.0936837	0.11242	0.116509	0.116849	0.11719	0.133883	0.139333	0.141037	0.145125	0.163861	0.166587	0.172378	0.202698	0.187708	0.0865297
		Shear strain	0	0.287541	0.577	0.86518	1.15368	1.44218	1.73068	2.01918	2.30768	2.59618	2.88468	3.17318	3.46168	3.75018	4.03868	4.32718	4.61568	4.90418	5.19268	5.48118	5.76968	6.05818	6.34668
	DM04	Torque/ Nm	0	2.22	2.56	2.74	3.02667	3.28667	3.54667	3.80667	4.06667	4.32667	4.58	4.8	5.04222	5.27889	5.51556	5.75222	5.94	6.24	6.54	6.76	6.9	5.42	4.64
		Angle (°)	0	8.0828	16.1656	24.2484	32.3312	40.414	48.4968	56.5796	64.6624	72.7452	80.828	88.9108	96.9936	105.076	113.159	121.242	129.325	137.408	145.49	153.573	161.656	169.739	177.822
		Shear stress /MPa	0	0.0600655	0.0692647	0.0741348	0.081891	0.0889257	0.0959604	0.102995	0.11003	0.117065	0.123919	0.129871	0.136425	0.142828	0.149232	0.155635	0.160716	0.168833	0.17695	0.182902	0.18669	0.146646	0.125542
		Shear strain	0	0.373634	0.747268	1.1209	1.49454	1.86817	2.2418	2.61544	2.98907	3.36271	3.73634	4.10997	4.48361	4.85724	5.23088	5.60451	5.97815	6.35178	6.72541	7.09905	7.47268	7.84632	8.21995
Repair	RP01	Torque/ Nm	0	2.22	3.58	4.84	4.9	6.26	6.9	7.32	7.46	9.96	10.24	10.66	10.92	11.4	11.76	12	12.58	12.72	13.32	13.48	13.78	11.22	10.66
		มุม (องศา)	0	6.23551	12.4768	18.7142	24.9525	31.1909	37.4293	43.6677	49.9061	56.1444	62.3828	68.6212	74.8596	81.0979	87.3363	93.5747	99.8131	106.051	112.29	118.528	124.767	131.005	137.243
		Shear stress /MPa	0	0.0378176	0.0609851	0.0824491	0.0834712	0.106639	0.117541	0.124696	0.127081	0.169668	0.174438	0.181592	0.186021	0.194198	0.200331	0.204419	0.214299	0.216684	0.226905	0.229631	0.234741	0.191132	0.181592
		Shear strain	0	0.359542	0.719414	1.07907	1.43877	1.79848	2.15819	2.51789	2.8776	3.23731	3.59701	3.95672	4.31643	4.67613	5.03584	5.39555	5.75526	6.11496	6.47467	6.83438	7.19408	7.55379	7.9135
	RP02	Torque/ Nm	0	0.8	1.8	3.2	4.2	4.8	5.4	5	5.4	5.6	5.7	5.8	7.2	7.6	8.2	8.8	9.54	10.22	10.6	10.8	12.96	9.6	6.62
		Angle (°)	0	11.2519	22.5037	33.7556	45.0075	56.2593	67.5112	78.763	90.0149	101.267	112.519	123.77	135.022	146.274	157.526	168.778	180.03	191.282	202.534	213.785	225.037	236.289	247.541
		Shear stress /MPa	0	0.0118541	0.0266718	0.0474165	0.0622342	0.0711248	0.0800154	0.0740884	0.0800154	0.082979	0.0844607	0.0859425	0.106687	0.112614	0.121505	0.130396	0.141361	0.151437	0.157067	0.160031	0.192037	0.14225	0.098093
		Shear strain	0	0.691496	1.38299	2.07449	2.76598	3.45748	4.14898	4.84047	5.53197	6.22346	6.91496	7.60646	8.29795	8.98945	9.68095	10.3724	11.0639	11.7554	12.4469	13.1384	13.8299	14.5214	15.2129
	RP03	Torque/ Nm	0	2.2	2.8	3.2	4.8	5.2	5.6	5.8	6	6.18	6.34	6.42	6.58	7.6	8.22	9	9.76	10.22	10.74	11.38	11.8	8.9	7.1
		Angle (°)	0	12.3214	24.6428	36.9642	49.2856	61.607	73.9284	86.2498	98.5712	110.893	123.214	135.535	147.857	160.178	172.5	184.821	197.142	209.464	221.785	234.107	246.428	258.749	271.071
		Shear stress /MPa	0	0.0505894	0.0643865	0.0735846	0.110377	0.119575	0.128773	0.133372	0.137971	0.14211	0.14579	0.147629	0.151308	0.174763	0.189021	0.206957	0.224433	0.235011	0.246968	0.261685	0.271343	0.204657	0.163266
		Shear strain	0	0.61102	1.22204	1.83306	2.44408	3.0551	3.66612	4.27714	4.88816	5.49918	6.1102	6.72122	7.33224	7.94326	8.55428	9.1653	9.77632	10.3873	10.9984	11.6094	12.2204	12.8314	13.4424
	RP04	Torque/ Nm	0	2.26	2.7	4.26	6.62	8.5	9.1	9.42	10.22	10.76	11.08	11.58	11.92	12.22	12.54	12.76	13.28	13.96	14.68	15.02	15.56	14.02	12.22
		Angle (°)	0	6.99363	13.9873	20.9809	27.9745	34.9682	41.9618	48.9554	55.949	62.9427	69.9363	76.9299	83.9236	90.9172	97.9108	104.904	111.898	118.892	125.885	132.879	139.873	146.866	153.86
		Shear stress /MPa	0	0.0519691	0.062087	0.0979595	0.152228	0.195459	0.209256	0.216615	0.235011	0.247428	0.254787	0.266284	0.274103	0.281001	0.28836	0.293419	0.305376	0.321013	0.337569	0.345388	0.357805	0.322393	0.281001
		Shear strain	0	0.346815	0.693631	1.04045	1.38726	1.73408	2.08089	2.42771	2.77452	3.12134	3.46815	3.81497	4.16178	4.5086	4.85541	5.20223	5.54904	5.89586	6.24268	6.58949	6.93631	7.28312	7.62994
Reconstruction	RC-PL01	Torque/ Nm	0	1.32	1.94	2.6	3.02	3.34	3.96	4.56	5.26	5.92	6.88	7.7	8.5	9.54	10.56	11.48	12.62	14.18	14.8	16.06	16.54	14.1	11.78
		Angle (°)	0	6.16242	12.3248	18.4873	24.6497	30.8121	36.9745	43.1369	49.2994	55.4618	61.6242	67.7866	73.949	80.1115	86.2739	92.4363	98.5987	104.761	110.924	117.086	123.248	129.411	135.573
		Shear stress /MPa	0	0.0357146	0.0524896	0.0703469	0.0817107	0.0903687	0.107144	0.123378	0.142317	0.160175	0.186149	0.208335	0.22998	0.258119	0.285717	0.310609	0.341453	0.383661	0.400436	0.434528	0.447515	0.381497	0.318726
		Shear strain	0	0.321118	0.642236	0.963354	1.28447	1.60559	1.92671	2.24783	2.56894	2.89006	3.21118	3.5323	3.85342	4.17454	4.49565	4.81677	5.13789	5.45901	5.78013	6.10124	6.42236	6.74348	7.0646
	RC-PL02	Torque/ Nm	0	5.5	7.94	9.2	10.28	11.62	12.28	13.28	13.4	13.82	13.72	13.9	13.98	14.24	14.56	15.4	16	16.16	17.08	17.92	19.12	17.62	16.22
		Angle (°)	0	14.1879	28.3758	42.5637	56.7516	70.9395	85.1274	99.3153	113.503	127.691	141.879	156.067	170.255	184.443	198.631	212.818	227.006	241.194	255.382	269.57	283.758	297.946	312.134
		Shear stress /MPa	0	0.126474	0.182582	0.211556	0.236391	0.267204	0.282381	0.305376	0.308136	0.317794	0.315494	0.319633	0.321473	0.327452	0.33481	0.354126	0.367923	0.371602	0.392758	0.412074	0.439668	0.405175	0.372982
		Shear strain	0	0.715307	1.43061	2.14592	2.86123	3.57653	4.29184	5.00715	5.72245	6.43776	7.15307	7.86837	8.58368	9.29898	10.0143	10.7296	11.4449	12.1602	12.8755	13.5908	14.3061	15.0214	15.7367
	RC-PL03	Torque/ Nm	0	1.44	1.86	3.88	5.22	7.24	8	8.58	10.26	10.68	11.44	11.52	11.92	12.38	12.54	13.88	14.48	14.64	14.84	15.64	16.3	9.6	6.06
		Angle (°)	0	7.66003	15.3201	22.9801	30.6401	38.3002	45.9602	53.6202	61.2803	68.9403	76.6003	84.2604	91.9204	99.5804	107.24	114.9	122.561	130.221	137.881	145.541	153.201	160.861	168.521
		Shear stress /MPa	0	0.0358727	0.0463356	0.0966571	0.130039	0.18036	0.199293	0.213742	0.255593	0.266056	0.284989	0.286982	0.296947	0.308406	0.312392	0.345773	0.36072	0.364706	0.369689	0.389618	0.40606	0.239152	0.150964
		Shear strain	0	0.369942	0.739884	1.10983	1.47977	1.84971	2.21965	2.58959	2.95953	3.32948	3.69942	4.06936	4.4393	4.80924	5.17919	5.54913	5.91907	6.28901	6.65895	7.0289	7.39884	7.76878	8.13872
	RC-PL04	Torque/ Nm	0	1.2	2.22	3	3.38	4.12	4.6	5.48	5.8	6.9	7.24	8.8	9.06	9.6	9.86	10.4	11.8	12.16	12.88	13.72	14.5	10.08	6.4
		Angle (°)	0	8.43263	16.8653	25.2979	33.7305	42.1631	50.5958	59.0284	67.461	75.8936	84.3263	92.7589	101.192	109.624	118.057	126.489	134.922	143.355	151.787	160.22	168.653	177.085	185.518
		Shear stress /MPa	0	0.0255327	0.0472355	0.0638318	0.0719171	0.0876623	0.0978754	0.116599	0.123408	0.146813	0.154047	0.18724	0.192772	0.204262	0.209794	0.221283	0.251072	0.258731	0.274051	0.291924	0.30852	0.214475	0.136174
		Shear strain	0	0.429235	0.858469	1.2877	1.71694	2.14617	2.57541	3.00464	3.43388	3.86311	4.29235	4.72158	5.15081	5.58005	6.00928	6.43852	6.86775	7.29699	7.72622	8.15546	8.58469	9.01393	9.44316
	RC-PLSCL01	Torque/ Nm	0	4.92	8.94	10.96	12.04	12.88	14.4	14.74	14.88	15.16	15.38	15.56	15.6	15.82	16.22	16.62	17.08	17.92	18.34	19.34	20.46	16.16	14.06
		Angle (°)	0	7.10771	14.2154	21.3231	28.4308	35.5385	42.6462	49.7539	56.8617	63.9694	71.0771	78.1848	85.2925	92.4002	99.5079	106.616	113.723	120.831	127.939	135.046	142.154	149.262	156.37
		Shear stress /MPa	0	0.0970532	0.176353	0.2162	0.237504	0.254074	0.284058	0.290765	0.293527	0.29905	0.30339	0.306941	0.30773	0.312069	0.31996	0.32785	0.336925	0.353495	0.36178	0.381506	0.403599	0.318776	0.277351
		Shear strain	0	0.371116	0.742231	1.11335	1.48446	1.85558	2.22669	2.59781	2.96892	3.34004	3.71116	4.08227	4.45339	4.8245	5.19562	5.56673	5.93785	6.30896	6.68008	7.05119	7.42231	7.79343	8.16454
	RC-PLSCL02	Torque/ Nm	0	4.74	6.94	8.86	11.46	14.24	15.32	17	19.68	21.36	21.54	21.7	23.72	26.48	26.68	26.94	27.06	27.58	28.76	31.02	32.52	30.02	22.3
		Angle (°)	0	12.0752	24.1504	36.2256	48.3008	60.376	72.4511	84.5263	96.6015	108.677	120.752	132.827	144.902	156.977	169.053	181.128	193.203	205.278	217.353	229.429	241.504	253.579	265.654
		Shear stress /MPa	0	0.108997	0.159587	0.203737	0.263525	0.327452	0.352286	0.390918	0.452545	0.491177	0.495317	0.498996	0.545446	0.608913	0.613512	0.619491	0.62225	0.634207	0.661342	0.713311	0.747804	0.690316	0.512793
		Shear strain	0	0.608791	1.21758	1.82637	2.43516	3.04395	3.65275	4.26154	4.87033	5.47912	6.08791	6.6967	7.30549	7.91428	8.52307	9.13186	9.74065	10.3494	10.9582	11.567	12.1758	12.7846	13.3934
	RC-PLSCL03	Torque/ Nm	0	5.42	9.54	12.22	12.3	13.64	15.24	17.84	19.94	20.94	22.38	23.88	25.64	27.58	27.82	30.76	32.02	32.96	34.12	36.22	38.34	33.28	22.8
		Angle (°)	0	11.3475	22.6949	34.0424	45.3898	56.7373	68.0847	79.4322	90.7796	102.127	113.475	124.822	136.169	147.517	158.864	170.212	181.559	192.907	204.254	215.602	226.949	238.296	249.644
		Shear stress /MPa	0	0.115323	0.202985	0.260008	0.26171	0.290222	0.324265	0.379586	0.424268	0.445546	0.476185	0.508101	0.545549	0.586827	0.591933	0.654488	0.681298	0.701298	0.72598	0.770662	0.81577	0.708107	0.485121
		Shear strain	0	0.597184	1.19437	1.79155	2.38873	2.98592	3.5831	4.18029	4.77747	5.37465	5.97184	6.56902	7.1662	7.76339	8.36057	8.95776	9.55494	10.1521	10.7493	11.3465	11.9437	12.5409	13.138
	RC-PLSCL04	Torque/ Nm	0	2.82	4.92	6.34	7.6	8.94	9.54	10.38	11.8	12.98	14.48	15.82	16.5	17.92	18.52	19.78	20.36	20.76	21.04	24.38	26.88	20.94	17.3
		Angle (°)	0	14.5462	29.0924	43.6385	58.1847	72.7309	87.2771	101.823	116.369	130.916	145.462	160.008	174.554	189.1	203.646	218.193	232.739	247.285	261.831	276.377	290.924	305.47	320.016
		Shear stress /MPa	0	0.0480342	0.0838044	0.107992	0.129454	0.152279	0.162499	0.176807	0.200994	0.221094	0.246644	0.269469	0.281051	0.305239	0.315459	0.336921	0.3468	0.353614	0.358383	0.415274	0.457858	0.35668	0.294678
		Shear strain	0	0.810707	1.62141	2.43212	3.24283	4.05354	4.86424	5.67495	6.48566	7.29636	8.10707	8.91778	9.72848	10.5392	11.3499	12.1606	12.9713	13.782	14.5927	15.4034	16.2141	17.0248	17.8356
	RC-PLMCL01	Torque/ Nm	0	1.38	1.84	2.56	3.16	3.42	4.12	4.64	5.26	6	6.84	7.72	8.62	9.86	11.16	11.68	12.52	14.02	14.94	16.22	16.54	12.96	8.8
		Angle (°)	0	6.20369	12.4074	18.6111	24.8148	31.0185	37.2222	43.4259	49.6296	55.8332	62.0369	68.2406	74.4443	80.648	86.8517	93.0554	99.2591	105.463	111.666	117.87	124.074	130.278	136.481
		Shear stress /MPa	0	0.0443113	0.0590818	0.0822007	0.101466	0.109815	0.132292	0.148989	0.168897	0.192658	0.21963	0.247887	0.276785	0.316601	0.358344	0.375041	0.402013	0.450177	0.479718	0.520819	0.531094	0.416141	0.282565
		Shear strain	0	0.305335	0.610669	0.916004	1.22134	1.52667	1.83201	2.13734	2.44268	2.74801	3.05335	3.35868	3.66401	3.96935	4.27468	4.58002	4.88535	5.19069	5.49602	5.80136	6.10669	6.41203	6.71736
	RC-PLMCL02	Torque/ Nm	0	1.86	3.88	4.14	4.64	4.98	5.22	5.64	5.96	6.14	6.5	6.62	7.16	8.08	8.66	9.76	10.86	11.36	11.7	12.36	14.74	4.32	1.28
		Angle (°)	0	4.95717	9.91433	14.8715	19.8287	24.7858	29.743	34.7002	39.6573	44.6145	49.5717	54.5288	59.486	64.4432	69.4003	74.3575	79.3146	84.2718	89.229	94.1861	99.1433	104.1	109.058
		Shear stress /MPa	0	0.0503251	0.104979	0.112014	0.125542	0.134741	0.141235	0.152599	0.161257	0.166127	0.175867	0.179114	0.193725	0.218617	0.234309	0.264072	0.293834	0.307362	0.316561	0.334418	0.398813	0.116884	0.0346323
		Shear strain	0	0.258313	0.516627	0.77494	1.03325	1.29157	1.54988	1.80819	2.06651	2.32482	2.58313	2.84145	3.09976	3.35807	3.61639	3.8747	4.13301	4.39133	4.64964	4.90795	5.16627	5.42458	5.68289
	RC-PLMCL03	Torque/ Nm	0	2.4	3.32	4.16	5.16	5.66	7.44	7.94	8.44	9.28	9.76	10.28	10.66	10.9	11.38	11.62	11.96	13.98	14.42	14.66	17.08	15.62	13.14
		Angle (°)	0	5.1793	10.3586	15.5379	20.7172	25.8965	31.0758	36.2551	41.4344	46.6137	51.793	56.9723	62.1516	67.3309	72.5102	77.6895	82.8688	88.0481	93.2274	98.4067	103.586	108.765	113.945
		Shear stress /MPa	0	0.0551885	0.076344	0.09566	0.118655	0.130153	0.171084	0.182582	0.194079	0.213395	0.224433	0.236391	0.245129	0.250648	0.261685	0.267204	0.275023	0.321473	0.331591	0.33711	0.392758	0.359185	0.302157
		Shear strain	0	0.279775	0.559549	0.839324	1.1191	1.39887	1.67865	1.95842	2.2382	2.51797	2.79775	3.07752	3.3573	3.63707	3.91685	4.19662	4.47639	4.75617	5.03594	5.31572	5.59549	5.87527	6.15504
	RC-PLMCL04	Torque/ Nm	0	2.24	2.96	3.54	4.82	5.76	6.78	7.9	8.52	9.34	9.96	11.02	11.78	12.32	13.32	13.82	14.3	14.84	15.62	15.82	16.44	12.52	8.22
		Angle (°)	0	11.9393	23.8815	35.8218	47.7626	59.7033	71.6441	83.5849	95.5256	107.466	119.407	131.348	143.289	155.229	167.17	179.111	191.052	202.993	214.933	226.874	238.815	250.756	262.696
		Shear stress /MPa	0	0.0659552	0.0871551	0.104233	0.141921	0.169599	0.199632	0.23261	0.250865	0.27501	0.293265	0.324476	0.346854	0.362754	0.392198	0.40692	0.421053	0.436953	0.45992	0.465809	0.484064	0.368643	0.242032
		Shear strain	0	0.594195	1.18853	1.78277	2.37704	2.97131	3.56557	4.15984	4.75411	5.34837	5.94264	6.53691	7.13117	7.72544	8.3197	8.91397	9.50824	10.1025	10.6968	11.291	11.8853	12.4796	13.0738
